# Supplementary material for: Nutrients and soil structure influence furovirus infection of wheat
Source: Front Plant Sci. 2023 Aug 4;14:1200674. doi: 10.3389/fpls.2023.1200674 (PMC10436314; doi:10.3389/fpls.2023.1200674)
Supplement: Supplementary file 2 [file Table_1.xlsx]

## Sheet: Plant data
Field	Part	Cultivar	Year	Code	Abs_Nt	Abs_C	Delta_15N	Delta_13C	Weight	Ca%	K %	Mg %	P %	S %	Bppm	Cuppm	Feppm	Mnppm	Znppm	Moppm	Alppm	Fe/Al	Positive	Tested	Negative	Virus
Vatan	Leaves	Avalon	2018	Vat_18	1.45151	40.072	6	-30.6	0.2	1.054	2.642	0.179	0.514	0.164	3.783	4.944	81.043	24.728	9.049	3.728	2.072	39.116	0	17	17	SBCMV
Vatan	Roots	Avalon	2018	Vat_18	0.77109	36.7589	6.1	-29.3	0.201	0.644	0.813	0.111	0.157	0.158	2.788	22.597	2861.07	34.326	33.348	2.154	2777.39	1.03	0	17	17	SBCMV
Vatan	Leaves	Pescadou	2018	Vat_18	2.2755	38.1075	6.2	-33.4	0.02	1.176	2.596	0.178	0.268	0.559	10.133	13.686	1913.75	20.904	30.94	16.324	107.844	17.745	2	12	10	SBCMV
Vatan	Roots	Pescadou	2018	Vat_18	2.23563	71.6842	4.9	-31	0.128	7.506	1.642	0.256	0.37	0.286	6.614	56.172	9267.97	263.867	67.014	7.83	6346.91	1.46	2	12	10	SBCMV
Vatan	Leaves	Prevert	2018	Vat_18	1.2661	40.9954	6.6	-30	0.201	1.045	2.58	0.181	0.551	0.179	4.527	5.365	134.453	51.803	18.821	4.721	14.249	9.436	0	16	16	SBCMV
Vatan	Roots	Prevert	2018	Vat_18	0.77881	36.8168	6.3	-28.9	0.2	4.759	3.403	0.372	0.664	0.352	11.469	38.552	5235.62	186	50.442	5.412	4932.4	1.061	0	16	16	SBCMV
Vatan	Leaves	Avalon	2019	Vat_19	1.58216	40.3763	10.4	-30.8	0.199	0.97	2.953	0.159	0.518	0.123	7.943	6.53	83.72	36.205	9.636	3.605	3.451	24.263	2	13	11	SBCMV
Vatan	Roots	Avalon	2019	Vat_19	0.76614	37.1342	8.4	-29.6	0.201	0.405	0.751	0.224	0.163	0.114	7.321	20.247	8265.67	219.154	35.278	4.951	7932.05	1.042	2	13	11	SBCMV
Vatan	Leaves	Pescadou	2019	Vat_19	2.45837	40.1764	10.1	-33.1	0.145	0.812	3.169	0.106	0.237	0.166	19.402	7.565	197.241	15.153	12.886	4.757	5.046	39.091	2	8	6	SBCMV
Vatan	Roots	Pescadou	2019	Vat_19	1.12015	36.716	8	-30.3	0	0	0	0	0	0	0	0	0	0	0	0	0	0	2	8	6	SBCMV
Vatan	Leaves	Prevert	2019	Vat_19	1.24757	39.994	10.2	-30.1	0.201	0.753	2.142	0.182	0.291	0.104	6.256	4.835	45.902	54.761	8.85	2.197	3.766	12.188	1	14	13	SBCMV
Vatan	Roots	Prevert	2019	Vat_19	0.84621	38.5915	8.2	-29.6	0.202	0.352	1.398	0.15	0.215	0.118	3.363	17.085	4098.39	156.436	33.6	3.079	3088.7	1.327	1	14	13	SBCMV
Vatan	Leaves	Avalon	2020	Vat_20	1.3464	36.2468	7.4	-30.5	0.2	1.036	2.517	0.18	0.543	0.179	5.315	5.408	133.375	50.379	10.207	4.694	11.183	11.926	1	15	14	SBCMV
Vatan	Roots	Avalon	2020	Vat_20	0.77604	38.3031	8	-29.8	0.2	0.808	1.261	0.115	0.302	0.191	4.485	30.874	5370.5	66.862	35.911	6.552	4811.51	1.116	1	15	14	SBCMV
Vatan	Leaves	Pescadou	2020	Vat_20	1.60724	35.3994	7.7	-31.9	0.171	0.894	2.145	0.174	0.397	0.164	9.989	5.07	267.982	10.016	4.932	5.157	1.911	140.203	4	13	9	SBCMV
Vatan	Roots	Pescadou	2020	Vat_20	0.82534	36.1	7.7	-30.2	0.2	1.605	1.1	0.161	0.251	0.157	6.437	36.252	7916.75	80.522	43.14	9.374	7121.21	1.112	4	13	9	SBCMV
Vatan	Leaves	Prevert	2020	Vat_20	1.55798	37.1377	7.7	-30.3	0.2	0.949	2.934	0.233	0.541	0.168	4.959	5.814	173.5	70.178	7.118	4.955	2.582	67.199	1	17	16	SBCMV
Vatan	Roots	Prevert	2020	Vat_20	0.8412	36.1	7.9	-29.3	0.201	1.071	1.304	0.168	0.354	0.172	7.809	39.954	7919.53	107.308	55.421	8.258	7806.47	1.014	1	17	16	SBCMV
Bologna	Leaves	Avalon	2018	Bol_18	1.03434	39.2	8.8	-29	0.2	0.731	2.046	0.153	0.294	0.079	9.303	5.92	117.808	27.979	8.881	3.767	53.916	2.185	3	14	11	SBCMV
Bologna	Roots	Avalon	2018	Bol_18	0.52665	38.6	8.7	-28.6	0.201	0.402	1.153	0.135	0.147	0.108	5.331	28.091	4551.74	87.16	21.962	3.499	4318.6	1.054	3	14	11	SBCMV
Bologna	Leaves	Pescadou	2018	Bol_18	1.18432	33.3	8.3	-30.7	0.12	0.6	1.599	0.214	0.3	0.163	18.208	8.714	390.833	17.088	7.052	5.995	15.523	25.177	3	15	12	SBCMV
Bologna	Roots	Pescadou	2018	Bol_18	0.69225	37.5782	7.2	-29.3	0.098	0.348	1.006	0.142	0.203	0.109	5.074	54.836	5287.24	75.236	25.142	5.417	4592.46	1.151	3	15	12	SBCMV
Bologna	Leaves	Prevert	2018	Bol_18	1.03137	38.8672	9.4	-29.2	0.201	0.67	1.951	0.2	0.342	0.176	8.377	6.025	119.977	43.492	5.758	4.437	34.843	3.443	0	18	18	SBCMV
Bologna	Roots	Prevert	2018	Bol_18	0.66476	39.7497	7.9	-28.6	0.201	0.403	1.023	0.122	0.217	0.112	4.233	38.136	4062.44	78.848	24.222	3.747	3715.51	1.093	0	18	18	SBCMV
Bologna	Leaves	Avalon	2017	Bol_17	1.48885	40.3563	4.1	-29.7	0.201	1.223	2.215	0.225	0.565	0.32	10.947	7.461	192.786	41.517	12.25	5.646	26.743	7.209	7	15	8	SBCMV
Bologna	Roots	Avalon	2017	Bol_17	0.71541	36.1917	4.5	-29.8	0.201	1.097	1.129	0.219	0.208	0.281	6.89	35.919	5944.53	135.784	28.653	7.243	5683.94	1.046	7	15	8	SBCMV
Bologna	Leaves	Pescadou	2017	Bol_17	1.53435	34.9442	4.2	-31.2	0.115	1.116	1.725	0.231	0.386	0.41	21.13	10.339	377.826	40.624	11.415	8.375	37.448	10.089	5	6	1	SBCMV
Bologna	Roots	Pescadou	2017	Bol_17	0.91631	37.8	3.4	-29.6	0.126	0.748	1.057	0.185	0.238	0.21	4.456	63.972	6019.44	125.249	33.859	10.178	5478.56	1.099	5	6	1	SBCMV
Bologna	Leaves	Prevert	2017	Bol_17	1.42123	37.7	3.6	-29.8	0.2	1.179	2.529	0.264	0.539	0.422	7.963	7.126	112.831	58.339	9.825	6.081	15.048	7.498	15	17	2	SBCMV
Bologna	Roots	Prevert	2017	Bol_17	0.84613	36.3	3.7	-29.3	0.15	1.118	0.997	0.218	0.26	0.281	9.316	41.361	7110.33	110.92	37.618	7.575	5479.47	1.298	15	17	2	SBCMV
Bologna	Leaves	Avalon	2019	Bol_19	1.06873	36.2507	9.3	-29.8	0.2	0.88	2.027	0.21	0.417	0.242	9.431	6.485	81.395	56.011	8.536	4.626	8.654	9.406	2	17	15	SBCMV
Bologna	Roots	Avalon	2019	Bol_19	0.55333	39.218	8.3	-29.5	0.201	0.444	1.071	0.117	0.183	0.148	3.217	22.1	3413.18	59.922	19.252	4.767	2866.29	1.191	2	17	15	SBCMV
Bologna	Leaves	Pescadou	2019	Bol_19	1.27326	33.5	7.9	-31.2	0.15	0.73	1.818	0.158	0.265	0.315	13.63	7.486	254.167	38.599	6.53	6.232	7.673	33.123	2	19	17	SBCMV
Bologna	Roots	Pescadou	2019	Bol_19	0.63041	36.6429	6.3	-29.9	0.2	0.652	1.006	0.175	0.201	0.163	5.171	26.856	6028.12	97.343	24.478	7.584	5046.52	1.195	2	19	17	SBCMV
Bologna	Leaves	Prevert	2019	Bol_19	1.01879	37.6237	9.4	-29.1	0.2	0.648	2.02	0.209	0.336	0.222	6.888	8.686	549.875	67.517	8.612	4.503	500.529	1.099	0	18	18	SBCMV
Bologna	Roots	Prevert	2019	Bol_19	0.54841	36.5511	8.9	-28.6	0.201	0.448	0.96	0.162	0.199	0.125	4.908	26.826	6000.37	109.441	23.458	6.397	5576.23	1.076	0	18	18	SBCMV
Bologna	Leaves	Avalon	2020	Bol_20	1.47103	39.3	6.4	-30.2	0.2	0.764	2.637	0.237	0.635	0.308	8.56	7.309	88.827	48.216	9.137	4.593	4.302	20.648	4	17	13	SBCMV
Bologna	Roots	Avalon	2020	Bol_20	0.52228	37.7	6.5	-29.7	0.186	0.379	0.906	0.128	0.205	0.167	3.494	30.692	4649.06	74.016	21.633	5.373	4072.18	1.142	4	17	13	SBCMV
Bologna	Leaves	Pescadou	2020	Bol_20	1.37324	33.3	6.5	-31.2	0.145	0.602	1.99	0.191	0.432	0.297	12.747	9.333	454.828	16.668	11.205	5.187	34.064	13.352	2	17	15	SBCMV
Bologna	Roots	Pescadou	2020	Bol_20	0.72419	38.0844	4.7	-29.7	0.129	0.442	0.932	0.137	0.247	0.167	2.329	37.822	5771.51	83.545	23.488	9.578	4108.18	1.405	2	17	15	SBCMV
Bologna	Leaves	Prevert	2020	Bol_20	1.04307	36.4264	6.4	-29.3	0.199	0.63	2.094	0.22	0.4	0.224	6.587	6.432	76.271	71.39	6.755	3.141	7.648	9.973	0	18	18	SBCMV
Bologna	Roots	Prevert	2020	Bol_20	0.65684	38.1602	6.5	-29.1	0.2	0.317	0.876	0.131	0.201	0.109	3.041	23.874	5571.38	91.881	21.143	7.265	4436.87	1.256	0	18	18	SBCMV
Westerade	Leaves	Avalon	2018	Wes_18	1.44444	42.483	8.6	-30.9	0.2	0.719	2.469	0.271	0.295	0.142	20.103	7.6	48.053	18.744	13.556	4.006	31.464	1.527	17	20	3	SBWMV
Westerade	Roots	Avalon	2018	Wes_18	0	0	0	0	0	0	0	0	0	0	0	0	0	0	0	0	0	0	17	20	3	SBWMV
Westerade	Leaves	Pescadou	2018	Wes_18	1.72575	42.7308	7.7	-32.1	0.201	0.798	2.516	0.332	0.281	0.116	27.444	7.726	64.427	29.818	23.558	4.547	3.008	21.418	15	19	4	SBWMV
Westerade	Roots	Pescadou	2018	Wes_18	0	0	0	0	0	0	0	0	0	0	0	0	0	0	0	0	0	0	15	19	4	SBWMV
Westerade	Leaves	Prevert	2018	Wes_18	1.44047	40.5087	7.6	-30.2	0.2	0.586	2.496	0.269	0.29	0.116	21.925	5.237	47.82	22.496	6.976	4.246	3.772	12.677	14	17	3	SBWMV
Westerade	Roots	Prevert	2018	Wes_18	0	0	0	0	0	0	0	0	0	0	0	0	0	0	0	0	0	0	14	17	3	SBWMV
Westerade	Leaves	Avalon	2019	Wes_19	1.40189	42.0639	8.3	-31.3	0.201	0.747	2.334	0.258	0.33	0.199	17.783	5.866	82.399	55.278	9.429	3.452	19.796	4.162	3	16	13	SBWMV
Westerade	Roots	Avalon	2019	Wes_19	0.58807	36.82	7.8	-30.3	0.201	0.326	1.18	0.126	0.204	0.107	7.251	25.458	4329.48	138.682	44.811	4.898	4185.31	1.034	3	16	13	SBWMV
Westerade	Leaves	Pescadou	2019	Wes_19	1.48327	37.4376	8.7	-33	0	0	0	0	0	0	0	0	0	0	0	0	0	0	2	15	13	SBWMV
Westerade	Roots	Pescadou	2019	Wes_19	0.86193	37.8877	7.3	-30.6	0.117	0.333	0.938	0.134	0.242	0.135	5.45	57.849	6906.62	153.448	46.83	14.84	4283.36	1.612	2	15	13	SBWMV
Westerade	Leaves	Prevert	2019	Wes_19	1.36661	41.1508	8.3	-30.7	0.201	0.592	2.438	0.275	0.334	0.138	23.643	7.77	47.295	78.569	10.761	3.667	5.135	9.211	6	21	15	SBWMV
Westerade	Roots	Prevert	2019	Wes_19	0.65755	38.1229	7.6	-30.1	0.201	0.322	1.131	0.125	0.246	0.124	5.128	30.503	3804.97	162.438	50.324	5.547	3704.78	1.027	6	21	15	SBWMV
Heddesheim	Leaves	Avalon	2019	Hed_19	1.86137	37.3283	6	-31.2	0.09	0.747	2.515	0.212	0.298	0.172	10.093	6.341	1049.17	24.471	8.815	3.282	61.442	17.076	7	15	8	SBWMV
Heddesheim	Roots	Avalon	2019	Hed_19	1.02155	39.6072	5.1	-27.7	0.2	0.449	1.526	0.145	0.263	0.271	2.522	26.313	3653.12	83.81	24.613	4.5	3656.45	0.999	7	15	8	SBWMV
Heddesheim	Leaves	Pescadou	2019	Hed_19	1.48773	39.1779	6.2	-28.3	0.2	0.74	2.499	0.223	0.444	0.186	8.349	4.211	198.125	31.471	6.172	1.586	37.888	5.229	3	15	12	SBWMV
Heddesheim	Roots	Pescadou	2019	Hed_19	1.10874	38.895	4.1	-30.3	0	0	0	0	0	0	0	0	0	0	0	0	0	0	3	15	12	SBWMV
Heddesheim	Leaves	Prevert	2019	Hed_19	1.63342	37.964	6.5	-29.4	0.2	0.662	2.623	0.236	0.369	0.183	6.361	4.66	158.625	73.196	5.587	1.912	27.133	5.846	5	15	10	SBWMV
Heddesheim	Roots	Prevert	2019	Hed_19	0.98908	38.6251	5.3	-28.8	0.114	0.311	1.32	0.168	0.305	0.16	0.684	27.772	5920.4	123.865	27.171	6.755	4531.63	1.306	5	15	10	SBWMV
Kent	Leaves	Avalon	2018	Ktp_18	2.33545	42.0466	8.7	-31	0.201	0.947	3.088	0.169	0.408	0.189	7.452	11.187	69.723	45.959	16.779	2.799	13.85	5.034	0	17	17	SBCMV
Kent	Roots	Avalon	2018	Ktp_18	0.52109	28.2859	9.5	-29.8	0.199	0.761	1.028	0.126	0.188	0.104	0.087	39.598	16157.7	595.352	53.95	12.035	9153.16	1.765	0	17	17	SBCMV
Kent	Leaves	Pescadou	2018	Ktp_18	3.53396	41.3165	9.1	-33.9	0.201	1.115	3.676	0.131	0.606	0.327	11.945	14.764	105.948	12.684	25.572	2.805	15.729	6.736	0	15	15	SBCMV
Kent	Roots	Pescadou	2018	Ktp_18	0.98521	35.5675	7.4	-32	0.2	0.81	1.13	0.134	0.235	0.121	2.081	38.712	7276.5	127.875	38.424	13.847	7785.84	0.935	0	15	15	SBCMV
Kent	Leaves	Prevert	2018	Ktp_18	1.82868	39.5037	9.2	-31	0.201	0.551	2.783	0.16	0.297	0.149	7.65	22.042	61.438	31.331	10.332	2.148	17.334	3.544	0	15	15	SBCMV
Kent	Roots	Prevert	2018	Ktp_18	0.95267	37.8499	8.7	-29.7	0.201	0.468	1.297	0.112	0.205	0.119	2.679	30.55	5819.78	143.532	38.185	9.668	6637.37	0.877	0	15	15	SBCMV
Kent	Leaves	Avalon	2018	Ktg_18	1.26642	38.2783	8.1	-30.1	0.199	1.028	2.125	0.181	0.317	0.104	9.935	6.804	439.698	89.034	13.845	7.314	232.947	1.888	6	19	13	SBCMV
Kent	Roots	Avalon	2018	Ktg_18	0.57023	39.2994	7.3	-29.6	0.144	0.326	0.954	0.079	0.237	0.141	0.905	25.012	4020.83	58.68	21.06	6.355	3436.56	1.17	6	19	13	SBCMV
Kent	Leaves	Pescadou	2018	Ktg_18	1.38733	36.9664	8.7	-31.7	0.162	1.192	2.058	0.252	0.208	0.127	25.353	18.295	300.926	13.806	10.076	5.357	42.859	7.021	6	16	10	SBCMV
Kent	Roots	Pescadou	2018	Ktg_18	0.67424	36.5475	6.1	-30	0.08	0.294	0.813	0.091	0.217	0.128	0	37.17	8685	90.916	28.557	16.932	6832.68	1.271	6	16	10	SBCMV
Kent	Leaves	Prevert	2018	Ktg_18	1.18341	40.2706	8.3	-29.9	0.2	0.586	2.05	0.157	0.242	0.114	4.892	4.888	173.75	95.607	7.771	5.012	72.158	2.408	4	19	15	SBCMV
Kent	Roots	Prevert	2018	Ktg_18	0.59122	37.1834	7.7	-29.6	0.2	0.436	0.829	0.092	0.239	0.159	2.214	27.172	4109.88	61.724	20.581	6.49	4531	0.907	4	19	15	SBCMV
Wiltshire	Leaves	Avalon	2018	Wlp_18	2.55551	38.9679	11	-29.8	0.201	1.073	4.185	0.234	0.274	0.232	4.149	13.209	90.339	32.83	17.851	5.194	42.733	2.114	0	18	18	SBCMV
Wiltshire	Roots	Avalon	2018	Wlp_18	0.87688	40.4015	11.1	-29.3	0.199	0.663	0.763	0.114	0.155	0.111	2.63	16.488	4643.59	48.882	27.385	4.775	3864.38	1.202	0	18	18	SBCMV
Wiltshire	Leaves	Pescadou	2018	Wlp_18	2.35988	38.8332	11.2	-32.4	0.2	1.149	2.99	0.235	0.22	0.247	12.607	8.576	107.72	9.559	20.011	4.518	41.196	2.615	0	19	19	SBCMV
Wiltshire	Roots	Pescadou	2018	Wlp_18	0.62542	38.1515	10.1	-31.5	0.2	0.321	0.601	0.107	0.097	0.093	3.234	10.514	5680.88	36.321	22.612	4.557	6094.78	0.932	0	19	19	SBCMV
Wiltshire	Leaves	Prevert	2018	Wlp_18	1.68741	26.8781	10	-31	0.201	1.131	4.517	0.287	0.341	0.248	6.459	8.66	146.393	55.475	13.292	4.384	9.455	15.484	0	19	19	SBCMV
Wiltshire	Roots	Prevert	2018	Wlp_18	0.67233	38.9915	10.8	-29.7	0.202	0.483	0.781	0.132	0.137	0.092	3.947	11.277	6425.87	128.589	25.563	5.345	6874.65	0.935	0	19	19	SBCMV
Wiltshire	Leaves	Avalon	2018	Wlg_18	1.12425	39.7382	8.5	-30.5	0.201	0.712	1.984	0.117	0.205	0.08	5.36	5.976	11.855	49.43	6.237	3.112	4.101	2.89	2	17	15	SBCMV
Wiltshire	Roots	Avalon	2018	Wlg_18	0.60225	35.6911	7.4	-30.3	0.201	0.712	0.989	0.147	0.186	0.219	3.564	12.526	11344	358.333	32.057	5.632	7159.55	1.584	2	17	15	SBCMV
Wiltshire	Leaves	Pescadou	2018	Wlg_18	1.42257	34.4347	8.1	-32.3	0.106	1.382	1.876	0.19	0.191	0.134	16.469	10.146	136.016	11.026	10.041	6.945	6.809	19.975	1	20	19	SBCMV
Wiltshire	Roots	Pescadou	2018	Wlg_18	0.72728	36.6852	7.4	-30.6	0.184	0.504	0.83	0.133	0.166	0.212	4.267	12.402	9000.41	270.788	25.119	7.435	6532.03	1.378	1	20	19	SBCMV
Wiltshire	Leaves	Prevert	2018	Wlg_18	1.32028	38.8322	7.8	-31	0.084	0.803	2.021	0.118	0.205	0.11	9.797	11.463	404.762	50.357	7.207	6.55	5.53	73.197	2	18	16	SBCMV
Wiltshire	Roots	Prevert	2018	Wlg_18	0.65353	38.5223	8.4	-29.9	0.2	0.451	0.964	0.11	0.201	0.175	3.692	10.16	5456.12	199.125	20.299	5.161	4709.37	1.159	2	18	16	SBCMV
Elxleben	Leaves	Avalon	2018	Elxl_18	1.7714	39.0576	6.2	-28.9	0.199	1.091	2.909	0.293	0.566	0.357	13.709	7.25	953.643	62.693	25.862	3.966	372.757	2.558	9	18	9	SBWMV
Elxleben	Roots	Avalon	2018	Elxl_18	1.00914	33.9369	5.9	-29.1	0.199	0.855	1.331	0.259	0.23	0.353	7.431	37.373	9436.68	179.648	39.668	12.997	7634.19	1.236	9	18	9	SBWMV
Elxleben	Leaves	Pescadou	2018	Elxl_18	1.7736	39.7884	6.5	-31	0.097	0.762	2.357	0.191	0.342	0.247	17.27	8.457	560.309	37.994	12.97	2.859	48.31	11.598	13	14	1	SBWMV
Elxleben	Roots	Pescadou	2018	Elxl_18	1.34701	37.9155	4.9	-30.1	0	0	0	0	0	0	0	0	0	0	0	0	0	0	13	14	1	SBWMV
Elxleben	Leaves	Prevert	2018	Elxl_18	1.35191	38.4933	6.9	-29.3	0.199	0.923	2.578	0.283	0.448	0.404	15.749	6.141	350.879	71.495	14.338	2.526	199.355	1.76	6	16	10	SBWMV
Elxleben	Roots	Prevert	2018	Elxl_18	1.08793	37.5412	5.9	-29	0.18	0.462	1.25	0.21	0.274	0.243	5.084	53.757	7082.64	142.222	47.908	8.461	6070.37	1.167	6	16	10	SBWMV
Elxleben	Leaves	Avalon	2019	Elxl_19	1.50004	38.1162	5.5	-30.4	0.199	0.853	2.92	0.23	0.377	0.245	23.036	6.975	55.055	98.32	18.083	1.84	11.283	4.88	6	16	10	SBWMV
Elxleben	Roots	Avalon	2019	Elxl_19	0.66297	38.3758	5.3	-29.6	0.201	0.362	1.324	0.156	0.159	0.148	6.396	16.895	4345.02	107.334	31.409	3.114	4605.23	0.943	6	16	10	SBWMV
Elxleben	Leaves	Pescadou	2019	Elxl_19	2.61142	37.8433	6.4	-31.9	0.199	0.896	3.517	0.155	0.352	0.224	42.008	12.943	154.146	29.839	20.355	1.045	13.59	11.343	8	14	6	SBWMV
Elxleben	Roots	Pescadou	2019	Elxl_19	0.95275	33.1735	3.8	-30.4	0	0	0	0	0	0	0	0	0	0	0	0	0	0	8	14	6	SBWMV
Elxleben	Leaves	Prevert	2019	Elxl_19	1.49455	38.3923	5.7	-30.9	0.202	0.607	2.631	0.233	0.367	0.208	21.963	7.212	41.49	68.553	6.008	0.675	5.022	8.262	10	18	8	SBWMV
Elxleben	Roots	Prevert	2019	Elxl_19	0.84183	39.9235	5.3	-29.4	0.201	0.428	1.213	0.145	0.214	0.179	5.602	25.352	3392.66	98.138	30.918	3.414	3359.25	1.01	10	18	8	SBWMV

## Sheet: soil data
Field	Year	Code	Anteil	pH	PCAL mg*100g-1 dry soil	KCAL mg*100g-1 dry soil	Mg mg*100g-1 dry soil	N %	Zn mg*kg-1
Vatan	2018	Vat_18	37	7.5	6.817	15.603	5.79	0.18	5.897
Vatan	2019	Vat_19	37.333	7.5	4.563	16.043	5.117	0.153	3.733
Vatan	2020	Vat_20	38.667	7.467	9.617	23.333	4.843	0.16	4.503
Bologna	2018	Bol_18	41.333	7.4	10.43	24.003	9.647	0.13	1.997
Bologna	2017	Bol_17	35.5	7.4	8.095	18.735	12.675	0.115	2.57
Bologna	2019	Bol_19	40	6.6	6.53	25.58	17.13	0.13	1.867
Bologna	2020	Bol_20	40.333	6.967	9.98	26.543	11.953	0.14	1.823
Westerade	2018	Wes_18	18.333	6.1	7.38	23.32	15.687	0.12	4.147
Westerade	2019	Wes_19	19	5.967	8.113	23.363	15.117	0.113	4.567
Heddesheim	2019	Hed_19	29.333	5.867	6.487	25.853	11.287	0.08	3.053
Kent	2018	Ktp_18	27.667	6.4	17.453	23.247	4.35	0.163	7.56
Kent	2018	Ktg_18	27	6.633	19.69	18.34	7.09	0.16	7.99
Wiltshire	2018	Wlp_18	42	6.7	9.607	11.843	9.99	0.26	4.583
Wiltshire	2018	Wlg_18	43	6.933	9.15	7.943	11.617	0.25	4.853
Elxleben	2018	Elxl_18	29.333	5.833	4.427	29.863	16.437	0.15	2.803
Elxleben	2019	Elxl_19	40.333	5.767	3.957	53.753	19.403	0.207	4.287
